# Supplementary material for: Equalizing the Playing Field and Improving School Food Literacy Programs Through the Eyes of Teens: A Grounded Theory Analysis Using a Gender and Sport Participation Lens
Source: Nutrients. 2025 Feb 14;17(4):685. doi: 10.3390/nu17040685 (PMC11858305; doi:10.3390/nu17040685)
Supplement: Supplementary file 1 [file nutrients-17-00685-s001.zip]

Archive with 1 entries (1 files):
- nutrients-3459091-supplementary.pdf
